# Supplementary material for: Placebo acceptability in chronic pain patients: More dependent on application mode and resulting condition than on individual factors
Source: PLoS One. 2018 Nov 6;13(11):e0206968. doi: 10.1371/journal.pone.0206968 (PMC6219799; doi:10.1371/journal.pone.0206968)
Supplement: S1 Table — (XLSX) [file pone.0206968.s001.xlsx]

## Sheet: Tabelle1
	B:M											B:M	data from pain questionaire in the charts:						Placebo Acceptability Questionnaire:
Study No	Age	m/w	Date of questionnaire	diagnosis group	onset of pain	duration of pain	opioid use	chronic pain disorder	depression	anxiety	psychosocial factors	sleep disorder	DASS test			Pain ratings			Question 1-6 are explained in table 1, questions 7-12 in table 2
				see legend below		years	see legend below	j= yes, n= no	see legend below	j = yes, n = no	j = yes, n = no	j = yes, n = no	Depression	Anxiety	Stress	Mean	Highest	Bearable	1	2	3	4	5	6	7 a	7 b	7 c	8 a	8 b	8c	9 a	9 b	9 c	10 a	10 b	10 c	11 a	11 b	11 c	12 a	12 b	12 c
E001	61.0932	w	2016-06-06	GKSZ	1996	21	n	j	m	j	j	j	12	13	16	6	7	3	10	6	9	8	4	5	1	1	2	9	10	10	10	10	10	4	4	4	9	9	9	10	10	10
E002	46.8329	m	2016-06-06	GKSZ	1995	22	n	j	n	n	n	j	12	5	11	6	9	2	10	10	5	8	3	10	10	10	5	10	10	5	10	10	10	3	3	3	3	3	3	7	3	7
E003	48.0849	w	2016-06-06	Cerv	2011	6	n	j	m	j	n	n	5	0	10	7	8	5	10	0	0	5	5	10	10	10	10	10	10	10	10	10	10	5	0	5	7	0	8	10	0	10
E004	43.2959	w	2016-06-06	NP SZ UE	2013	4	s	j	n	n	j	n	1	1	7	3	5	0	10	2	0	5	2	8	10	10	8	10	10	10	10	10	10	5	0	2	5	0	2	5	0	5
E005	46.7945	m	2016-06-06	Lumb	1990	27	n	j	n	n	n	j	6	1	5	6	10	4	5	5	5	5	5	5	3	3	3	6	5	6	7	7	7	3	3	3	5	5	5	7	7	7
E007	50.3781	w	2016-06-06	Lumb	2012	5	n	j	n	n	j	j	12	6	10	6	8	2	10	10	10	10	10	10	10	10	10	10	10	10	10	10	10	8	6	8	10	10	10	10	10	10
E009	54.5205	w	2016-06-30	Lumb	1990	27	n	j	n	n	j	n	14	3	18	7	9	3	/	5	9	6	2	10	0	0	0	10	10	10	10	10	10	0	0	0	0	0	0	0	0	0
E011	56.6219	w	2016-06-06	KS	1996	21	n	j	l	n	j	j	10	0	9	7	8	2	1	9	5	9	9	9	1	1	1	5	5	5	8	8	7	1	1	1	1	1	3	1	1	3
E014	56.7014	m	2016-07-19	NP SZ UE	2009	8	n	j	l	j	j	j	20	20	20	9	10	4	2	2	2	1	1	2	1	1	1	3	2	2	8	3	5	1	1	1	3	2	4	6	4	4
E015	36.3507	w	2016-07-19	Lumb	2013	4	w	j	l	n	j	j	17	2	16	8	8	3	0	8	0	3	2	9	0	2	1	10	9	8	10	10	10	1	1	1	4	4	4	4	4	4
E016	51.3233	w	2016-07-19	Lumb	2006	11	n	j	m	n	j	n	9	9	17	9	10	5	6	0	0	0	0	0	0	0	0	5	5	5	8	8	8	0	0	0	0	0	0	0	0	5
E018	51.811	w	2016-07-19	GKSZ	2006	11	n	j	m	n	j	j	9	1	7	4	8	2	10	10	10	10	10	10	7	10	5	10	10	9	10	10	10	0	0	5	0	0	0	0	0	5
E020	59.1836	w	2016-06-30	Cerv	1985	32	n	j	n	j	n	j	2	3	6	5	8	3	0	3	8	0	0	8	5	8	1	10	10	5	10	9	6	0	0	0	0	0	0	0	0	0
E022	28.2164	m	2016-07-12	NP SZ R	2014	3	w	j	m	n	j	j	5	4	5	5	7	3	10	7	10	10	8	8	10	9	9	10	10	10	10	10	10	3	0	3	3	0	5	4	1	7
E023	59.2548	w	2016-06-30	NP SZ UE	2007	10	n	j	n	j	n	n	7	6	10	3	9	2	5	6	5	5	7	7	8	6	5	8	7	6	8	8	8	3	1	2	2	1	2	2	1	4
E025	29.1644	w	2016-06-30	GSSZ	2011	6	n	j	m	n	n	j	7	7	12	4	8	3	6	2	2	7	1	10	4	4	7	4	4	8	4	4	10	/	/	/	/	/	/	/	/	/
E026	20.1452	w	2016-06-30	Lumb	2013	4	n	j	n	n	j	j	3	1	5	8	9	2	10	3	0	10	0	10	7	8	8	10	10	9	10	10	10	3	0	0	5	3	5	8	8	8
E030	63.2329	m	2016-06-06	Lumb	1995	22	n	j	l	n	n	j	11	7	9	8	8	5	5	2	2	5	2	2	5	5	5	6	5	5	7	7	5	3	0	2	4	4	4	7	5	7
E032	48.0466	w	2016-06-30	KS	1983	34	n	j	n	n	n	j	4	7	0	5	10	2	3	0	0	3	0	10	4	2	0	4	2	4	4	2	6	0	0	0	0	0	2	0	0	4
E033	43.3753	w	2016-06-30	KS	1988	29	n	j	m	n	j	j	7	2	19	8	10	4	10	7	10	9	10	10	3	10	6	8	10	8	10	10	8	4	8	8	7	8	8	10	10	8
E034	56.9123	w	2016-06-30	GKSZ	2008	9	n	j	l	n	n	j	4	0	2	7	9	4	10	5	0	5	0	5	10	10	10	10	10	10	10	10	10	0	0	0	10	10	10	10	10	10
E035	59.2932	w	2016-06-30	KS	2006	11	n	j	m	n	j	j	19	8	17	10	10	4	10	10	7	10	3	2	2	3	2	2	2	2	2	2	2	2	2	2	2	2	2	2	2	2
E036	61.3397	w	2016-06-30	KS	1973	44	n	j	n	n	j	j	10	1	13	5	9	1	10	0	10	10	10	10	10	10	6	10	10	7	10	10	7	10	0	0	0	0	0	0	0	0
E037	52	w	2016-06-30	KS	1973	44	j	j	n	n	j	j	5	1	7	7	10	2	0	10	6	10	10	10	1	0	1	1	0	2	1	0	3	0	0	0	0	0	1	0	0	3
E038	45.611	w	2016-06-30	KS	1974	43	n	j	n	n	j	j	4	2	5	1	5	0	2	2	0	0	0	0	1	1	1	2	1	1	2	1	1	0	0	0	0	0	0	0	0	0
E040	54.874	w	2016-06-30	GKSZ	2011	6	n	j	n	n	j	j	4	0	9	6	8	0	2	0	1	/	0	10	0	0	0	9	9	3	9	9	9	0	0	0	/	/	/	/	/	/
E041	41.263	m	2016-06-30	Lumb	2013	4	n	j	n	j	j	j	7	7	11	4	6	4	2	2	1	1	3	10	5	7	8	8	8	8	10	8	10	1	0	1	5	7	7	8	10	9
E049	50.3452	m	2016-06-30	GKSZ	2013	4	w	j	n	n	n	n	13	13	18	7	8	1	4	4	9	5	5	5	2	9	5	9	10	9	3	9	8	0	0	5	0	0	5	0	0	5
E050	64.874	m	2016-06-30	Lumb	1985	32	n	j	m	n	n	j	20	17	16	8	9	4	9	1	9	9	9	3	8	8	9	9	9	9	9	9	9	2	2	7	8	7	7	9	9	9
E052	60.4192	w	2016-07-12	Cerv	2007	10	n	j	l	n	j	j	8	3	12	8	9	0	10	10	10	10	10	8	10	9	8	8	9	9	10	10	10	7	8	9	10	10	10	10	10	10
E053	57.3726	w	2016-07-12	Lumb	1989	28	n	j	n	n	j	n	13	6	9	7	9	4	3	3	3	3	3	3	4	4	3	3	3	3	4	3	3	3	3	3	3	3	3	4	3	3
E054	53.2575	w	2016-07-12	GKSZ	1996	21	n	j	l	n	j	j	11	11	10	6	9	5	10	6	8	8	8	3	8	8	10	10	10	10	10	10	10	8	8	8	8	8	8	8	8	8
E055	67.5726	w	2016-07-12	NP SZ UE	2003	14	s	j	n	n	n	j	4	2	13	10	10	3	0	0	0	0	0	0	10	10	10	10	10	10	10	10	10	10	10	10	5	10	5	5	5	5
E057	56.3425	m	2016-07-12	GSSZ	1990	27	n	j	n	j	n	j	12	9	11	8	10	3	10	10	10	10	10	10	10	10	10	10	10	10	10	10	10	0	0	0	0	0	3	2	3	4
E058	57.3151	m	2016-07-12	GSSZ	2010	7	n	j	n	n	j	j	5	3	8	6	9	3	10	10	3	10	10	10	9	10	5	7	10	5	10	10	10	9	9	7	10	10	10	5	5	5
E059	21.4986	w	2016-07-12	KS	2006	11	n	j	n	n	n	n	6	4	x	6	10	1	10	9	10	10	9	9	10	9	1	10	10	10	10	10	10	0	0	1	0	0	0	0	0	0
E060	57.3123	m	2016-07-12	Lumb	2010	7	n	j	n	n	j	n	7	3	8	5	8	2	8	2	2	3	4	9	9	9	7	9	9	8	10	10	9	1	1	1	2	2	2	0	0	0
E063	53.0959	m	2016-06-24	Lumb	2014	3	s	j	l	n	j	j	7	0	2	8	8	3	8	8	8	8	8	6	8	8	8	10	8	8	8	8	8	8	8	8	8	8	8	8	8	8
E064	77.7452	m	2016-06-24	Lumb	2001	16	n	j	n	n	n	n	5	0	3	10	10	10	7	7	7	7	7	7	8	7	6	7	6	9	7	6	8	8	6	8	8	6	8	8	6	8
E065	48.8137	w	2016-07-12	GKSZ	2013	4	n	j	n	j	j	j	12	11	18	5	8	2	7	0	0	0	0	10	1	1	0	7	7	7	10	10	10	0	0	0	0	0	5	0	0	8
E066	55.389	w	2016-07-12	Lumb	1995	22	n	j	l	n	j	j	20	12	17	9	10	3	9	3	7	9	9	9	6	10	8	10	10	8	10	10	10	4	4	3	4	4	5	8	4	8
E067	53.9288	w	2016-07-12	GSSZ	2007	10	n	j	n	n	j	n	7	4	15	6	8	2	10	0	0	0	0	10	5	10	6	10	10	10	10	10	10	0	0	0	0	0	5	0	5	5
E068	52.589	w	2016-07-12	Cerv	1993	24	n	j	n	j	n	n	9	1	13	4	6	2	3	10	4	7	3	10	2	2	0	3	2	4	4	5	7	0	0	0	0	0	2	0	0	3
E069	62.8712	w	2016-07-12	Lumb	1985	32	n	j	n	j	n	n	2	1	9	8	10	3	1	1	1	1	8	10	1	1	1	5	5	1	5	5	5	1	1	1	1	1	1	1	1	1
E070	73.2192	w	2016-07-12	Lumb	1963	54	n	j	n	n	j	n	6	0	8	7	8	2	3	7	4	4	4	8	3	4	4	6	6	6	7	7	7	3	4	3	2	2	3	2	2	3
E071	77.3945	w	2016-07-12	Lumb	1965	52	s	j	n	n	n	n	9	5	10	8	10	3	10	6	10	10	10	/	8	8	8	10	10	8	10	10	8	4	5	5	8	8	8	10	10	10
E073	48.9589	m	2016-07-28	Lumb	2014	3	n	j	m	n	n	j	12	6	13	5	7	1	2	7	2	4	7	8	9	9	7	9	9	9	10	10	9	5	4	4	5	4	5	5	5	7
E079	56.3425	m	2016-07-28	Lumb	1985	32	s	j	l	n	j	j	5	6	15	6	9	3	9	1	3	8	9	10	5	2	0	10	10	10	10	10	10	2	2	1	0	0	0	0	0	0
E082	47.5342	m	2016-07-19	Lumb	2004	13	n	j	n	n	j	n	11	2	4	4	10	0	10	7	3	7	7	3	7	7	7	9	9	9	10	10	10	3	3	3	9	9	9	10	10	10
E083	54.5479	m	2016-07-19	Lumb	1996	21	n	n	n	n	j	n	11	3	6	7	9	4	10	10	10	10	10	9	5	5	5	8	8	5	6	6	5	5	5	5	6	6	5	7	7	5
E084	52.474	m	2016-07-28	KS	1996	21	n	j	l	n	j	j	17	15	17	6	9	4	10	10	5	5	5	0	8	9	8	10	10	10	10	10	10	5	7	6	9	9	9	10	10	10
E085	52.9808	w	2016-07-28	KS	2004	13	n	j	l	n	n	n	12	12	17	7	10	4	3	10	10	10	10	3	3	6	6	6	6	8	10	10	10	6	4	6	8	8	8	10	10	10
E086	55.737	w	2016-07-28	KS	1997	20	n	j	n	n	j	n	12	6	13	7	7	0	10	10	6	10	10	10	9	10	7	10	10	8	10	10	10	10	6	8	10	8	8	10	8	10
E091	50.6904	m	2016-07-28	Lumb	2006	11	w	j	n	n	j	j	3	4	1	7	8	0	10	10	0	10	10	10	10	10	9	10	10	10	10	10	10	8	7	8	7	7	10	10	10	10
E093	52.3151	m	2016-07-28	Lumb	1990	27	n	j	l	n	j	j	14	6	19	7	10	2	6	4	0	8	3	8	1	0	1	5	2	2	8	3	3	1	2	2	1	1	1	8	7	5
E094	51.1534	w	2016-07-28	GKSZ	2006	11	n	j	m	j	j	j	17	16	15	9	10	1	10	9	9	9	9	8	/	/	/	/	/	/	/	/	/	5	5	5	5	5	5	5	5	5
E095	62.8575	m	2016-07-28	Lumb	2000	17	n	j	l	n	j	n	9	8	7	5	7	1	5	7	2	4	6	3	2	3	3	7	7	4	7	7	6	2	3	2	5	5	3	7	2	2
E096	55.8521	w	2016-07-28	Lumb	2007	10	w	n	n	n	n	j	7	1	10	5	8	3	0	10	0	9	9	5	1	1	0	1	1	0	1	1	0	1	1	0	1	1	0	1	1	0
I001	78.611	m	2016-05-03	GSSZ	2013	4	s	j	n	n	n	j	10	6	9	3	8	1	3	3	5	5	3	4	3	3	3	6	6	6	6	6	6	3	3	3	3	3	3	4	4	4
I007	58.5068	m	2015-05-06	Lumb	2013	4	n	j	l	n	n	n	13	5	15	7	7	0	5	3	5	7	2	10	7	7	9	7	6	6	7	6	7	4	5	4	6	8	5	8	5	7
I008	31.5507	m	2016-05-03	KS	2004	13	n	j	l	n	j	n	4	5	10	8	9	2	9	10	5	9	8	10	10	7	9	10	7	9	10	7	9	5	7	3	5	7	3	5	7	3
I009	59.9616	m	2016-05-03	Cerv	2012	5	n	j	n	n	n	n	4	4	7	7	9	2	4	3	5	5	5	5	5	3	3	8	8	5	7	7	5	7	7	5	7	7	5	7	7	5
I011	39.1205	w	2016-05-06	KS	2008	9	n	j	l	n	n	j	2	2	11	6	10	2	0	8	8	8	8	8	0	0	0	0	0	0	0	0	3	0	0	0	0	0	0	0	0	7
I012	22.411	w	2016-05-06	NP SZ UE	2008	9	n	j	m	n	j	j	3	5	2	7	9	4	10	10	5	10	10	10	4	0	8	8	10	6	10	10	10	10	10	10	7	8	8	10	10	10
I014	20.3726	m	2016-05-06	Lumb	2015	2	n	j	l	n	j	j	7	2	8	8	9	4	4	7	4	8	7	8	6	1	7	6	1	6	6	2	7	3	1	3	3	1	3	3	1	5
I015	56.0301	m	2016-05-09	GKSZ	2008	9	n	j	l	j	j	n	10	8	18	7	10	3	5	7	5	6	4	3	3	3	3	8	8	8	10	10	10	3	3	3	6	6	6	8	8	8
I016	33.2356	w	2016-05-09	KS	2013	4	n	n	n	n	n	j	2	9	8	4	8	0	7	3	4	3	3	6	10	10	8	10	9	8	10	9	8	4	5	4	4	5	4	4	5	4
I017	47.5178	w	2016-05-10	Lumb	1999	18	n	j	n	n	j	j	3	3	9	8	9	2	5	8	3	5	1	9	0	5	5	10	10	10	10	10	10	2	5	4	5	5	5	10	10	10
I018	60.274	w	2016-06-10	GKSZ	1991	26	w	j	l	j	n	n	17	10	15	9	9	2	10	3	1	2	2	1	7	8	7	9	9	9	9	9	9	9	9	9	9	10	10	10	9	9
I019	63.4466	w	2016-05-13	GKSZ	2015	2	n	j	n	n	j	n	2	2	4	7	8	3	0	10	10	10	10	0	0	0	0	0	0	0	0	0	0	0	0	0	0	0	0	0	0	0
I020	62.0932	w	2016-05-10	Cerv	2005	12	n	j	m	n	j	j	7	1	8	6	7	3	10	10	10	10	10	10	10	10	10	10	10	10	10	10	10	7	2	2	7	2	2	7	2	2
I022	29.874	w	2016-05-12	Lumb	2015	2	n	n	n	n	j	n	4	8	13	8	9	0	10	0	0	3	1	5	10	10	10	10	10	10	10	10	10	3	2	1	10	10	10	10	10	10
I024	31.4904	m	2016-05-13	KS	2013	4	n	j	n	n	j	n	15	10	14	7	9	3	8	2	2	0	0	0	8	10	5	8	10	5	9	9	9	10	10	10	10	10	10	10	10	10
I025	25.7205	w	2016-05-13	GKSZ	1999	18	n	j	n	n	n	j	1	7	4	8	10	4	10	10	10	10	5	10	10	10	5	10	10	10	10	10	10	10	10	10	10	10	10	10	10	10
I026	62.9288	w	2016-05-17	GKSZ	2005	12	n	n	l	n	n	n	13	15	20	5	10	5	0	10	5	10	10	10	10	0	10	10	5	10	5	5	10	0	0	10	0	0	10	0	0	10
I027	59.7562	w	2016-05-17	Cerv	2006	11	n	j	n	n	n	n	4	0	4	7	8	5	10	10	10	10	8	10	10	10	10	10	10	10	10	10	10	10	10	10	10	10	10	10	10	10
I028	80.8192	w	2016-05-17	GKSZ	2016	1	n	n	n	n	j	n							3	3	3	4	2	1	2	0	0	4	1	0	3	1	1	2	1	1	4	2	1	4	3	3
I032	23.5507	w	2016-05-19	KS	2007	10	n	j	n	n	n	n	4	7	16	6	8	0	7	4	3	3	3	10	5	2	2	10	10	10	10	10	10	0	0	0	3	3	9	3	3	10
I033	37.8986	w	2016-05-19	Cerv	2012	5	s	j	m	n	n	n	6	12	11	8	10	2	10	10	8	10	8	10	8	10	10	10	10	10	10	10	10	/	/	/	10	10	10	10	10	10
I035	78.9151	m	2016-05-31	NP SZ UE	2010	7	n	j	m	n	n	j	13	4	4	7	9	3	1	10	10	10	10	1	1	1	1	1	1	1	2	2	2	1	1	1	1	1	1	2	2	2
I036	55.5068	w	2016-05-20	NP SZ UE	1980	37	s	j	m	j	j	n	6	3		9	9	2	4	4	4	4	4	1	2	2	1	5	5	5	8	8	8	1	1	1	7	7	7	7	7	7
I038	34.7014	w	2016-05-31	KS	1990	27	n	j	n	n	n	n	4	3	13	10	10	4	8	0	0	1	1	9	0	5	3	5	3	3	5	3	3	4	3	3	2	1	1	2	0	0
I040	53.5041	m	2016-05-31	NP SZ UE	2014	3	n	j	l	n	n	n	3	1	2	4	7	0	10	3	3	4	3	2	9	9	7	9	9	7	9	9	8	2	2	2	2	2	6	2	2	7
I042	56.5918	m	2016-05-31	Cerv	2015	2	s	j	n	n	j	j				7	8		3	6	8	8	3	5	3	3	3	3	3	3	5	3	3	5	3	/	3	3	5	3	3	5
I044	47.2521	w	2016-06-03	GKSZ	2006	11	n	j	m	n	j	j	19	6	19	8	8	2	10	10	10	10	10	10	0	0	0	10	10	10	10	10	10	0	0	0	3	3	3	10	10	10
I045	21.1616	w	2016-06-02	KS	2009	8	n	j	l	n	n	n	14	1	12	6	8	1	10	7	7	10	7	10	7	4	3	9	6	5	10	8	6	6	6	3	9	9	4	10	10	7
I047	47.6411	m	2016-06-03	Lumb	2013	4	n	j	l	n	j	j	8	15	14	5	8	2	8	7	6	8	7	8	9	10	9	10	10	10	10	10	10	7	7	7	7	7	8	8	8	9
I049	69.5699	w	2016-06-06	GSSZ	1999	18	n	n	n	n	j	n	7	8	10	7	9	4	9	1	4	1	1	8	9	9	6	9	9	6	9	9	6	0	0	0	0	0	0	0	0	0
I051	53.6521	m	2016-06-09	Lumb	2005	12	w	j	n	n	n	n	9	2	14	7	9	3	7	10	0	10	3	10	3	3	3	3	3	5	3	3	7	0	0	2	0	0	3	0	0	7
I052	62.4822	w	2016-06-07	KS	2008	9	n	j	n	n	j	n	6	10	11	8	9	0	4	2	8	8	3	8	4	7	7	9	9	9	10	10	10	2	1	1	2	2	2	3	2	2
I053	68	w	2016-06-07	GKSZ	2006	11	n	j	m	n	n	j	15	11	17	4	8	2	1	0	0	2	0	0	0	0	0	5	5	5	5	5	5	0	0	0	0	0	0	0	0	0
I055	58.8192	m	2016-06-09	NP SZ R	2014	3	s	j	n	n	n	j	18	19	20	5	10	1	10	10	10	10	10	10	6	10	7	10	10	9	10	10	10	10	6	10	6	4	5	6	5	8
I057	45.1452	w	2016-06-10	Lumb	1996	21	s	j	n	n	j	j	21	11	17	6	8	3	9	0	0	7	7	2	4	8	3	10	2	6	10	10	8	1	1	1	1	1	1	1	1	5
I060	47.2822	m	2016-06-14	Lumb	2014	3	n	j	n	n	n	n	4	4	7	8	9	1	10	10	10	10	10	10	10	10	10	10	10	10	10	10	10	10	10	10	10	10	10	10	10	10
I062	27.611	w	2016-06-14	KS	2013	4	n	j	n	n	j	n	1	4	7	3	5	1	8	2	0	2	0	8	7	1	1	7	2	2	3	3	4	0	0	0	0	0	0	0	0	0
I063	18.0027	w	2016-06-17	GKSZ	2012	5	n	j	n	j	j	n	14	10	14	6	9	2	10	9	10	10	9	10	10	10	9	10	10	9	10	10	9	7	8	6	10	10	9	10	10	9
I064	46.7753	m	2016-06-16	Lumb	2009	8	n	n	l	n	j	n	3	0	13	9	9	2	10	5	10	10	10	10	10	10	10	10	10	10	10	10	10	10	10	10	10	10	10	10	10	10
I066	47.3781	w	2016-06-21	Lumb	1995	22	n	n	n	n	n	n	2	0	7	6	7	2	10	9	7	10	8	10	10	10	9	10	10	10	10	10	10	5	5	5	8	8	8	9	9	9
I067	40.6685	w	2016-06-21	NP SZ OE	2016	1	n	j	l	n	n	j	15	3	6	9	9	1	10	0	3	3	4	7	9	10	7	10	10	9	10	10	10	9	9	6	10	9	8	10	9	9
I068	55.6712	m	2016-06-23	NP SZ UE	2002	15	n	j	m	n	j	j	11	14	7	7	10	2	9	5	5	5	5	8	4	8	6	8	6	5	8	7	5	2	2	5	2	2	5	2	2	5
I069	58.8712	w	2016-06-23	KS	2007	10	n	j	l	n	j	n	11	6	17	8	8	1	10	3	3	4	5	3	5	8	6	9	8	6	9	9	8	6	8	6	8	8	6	8	8	6
I071	45.3205	w	2016-06-24	GKSZ	2009	8	w	j	n	n	j	j	18	9	16	7	6	2	8	2	6	6	7	4	2	2	3.5	10	10	10	3.5	9	3.5	2	2	5	2	2	5	7	8	5
I082	55.5452	w	2016-07-05	NP SZ UE	1986	31	n	j	l	n	n	n	7	0	7	6	7	3	5	7	7	9	8	9	3	6	2	10	7	7	10	9	9	3	6	5	9	8	9	9	9	7
I084	60.5562	m	2016-07-05	GKSZ	2006	11	n	j	n	j	j	n	16	12	15	7	7	3	0	5	1	2	1	1	1	1	2	1	1	1	1	1	1	1	1	1	1	1	1	1	1	1
I085	54.3644	w	2016-07-07	Lumb	1996	21	n	j	m	n	j	j	15	13		9	10	3	0	1	1	1	5	5	10	10	10	10	10	10	10	10	10	10	10	10	10	10	10	10	10	10
I086	54.1562	m	2016-07-07	KS	1995	22	n	j	l	n	j	j	11	8	9	6	7	1	6	2	3	2	3	3	6	4	5	7	7	7	7	7	7	4	5	3	4	5	3	6	5	5
I087	63.989	w	2016-07-07	GKSZ	1972	45	n	j	m	n	j	j	5	2	7	9	10	1	10	10	10	5	0	9	10	10	10	10	10	10	10	10	10	10	10	10	10	10	10	10	10	10
I088	61.4603	w	2016-07-08	Cerv	1996	21	w	j	m	n	n	j	5	15	16	7	9	4	10	1	0	0	/	7	10	10	10	10	10	10	10	10	10	0	0	0	0	0	0	0	0	0
I089	51.5699	w	2016-07-11	Lumb	2009	8	n	j	n	n	n	j	2	0	4	9	10	5	10	1	0	1	5	1	6	10	5	6	10	5	10	10	8	1	1	1	1	1	1	1	1	1
I090	56.3151	w	2016-07-08	GKSZ	2001	16	n	j	l	n	n	j	8	10	3	6	8	5	7	2	9	4	2	10	10	8	4	10	8	8	10	8	10	6	2	0	6	2	6	6	2	8
I093	21.4137	m	2016-07-12	Lumb	2005	12	n	j	n	n	j	n	14	10	16	5	9	2	4	10	6	6	10	10	1	1	1	5	3	5	5	4	5	1	1	1	3	3	4	5	4	6
I080	66.4986	m	2016-07-12	Cerv	2013	4	n	j	n	n	n	j	7	7	11	4	5	3	8	8	0	10	10	2	10	8	0	10	10	8	10	10	8	2	1	0	2	1	8	2	1	10
I096	80.389	w	2016-07-14	NP SZ UE	1996	21	n	j	n	n	n	j	15	11	16	9	9	4	10	5	1	6	1	1	3	3	2	5	5	5	6	6	6	0	0	0	0	0	0	0	0	0
I104	57.074	w	2016-07-19	NP SZ UE	2014	3	n	j	n	n	j	j							4	4	1	6	1	1	3	3	4	8	8	8	10	10	10	2	2	2	4	4	4	3	3	3
I105	53.3507	m	2016-07-20	KS	1996	21	n	j	n	n	j	n	13	11	11	7	9	0	2	1	1	1	1	1	8	2	2	7	5	7	9	5	8	2	3	2	7	6	8	8	9	9
I109	61.5699	w	2016-07-25	GKSZ	1996	21	n	j	n	n	j	j	3	6	9	7	8	3	4	1	4	4	4	1	1	1	1	1	1	1	4	1	1	1	1	1	1	1	1	1	1	1
I115	39.5534	w	2016-07-26	NP SZ UE	2013	4	n	j	m	n	j	n	17	6	10	6	8	2	6	7	6	5	4	5	4	5	5	7	7	7	8	7	8	4	5	5	5	5	5	7	7	7
I117	51.9699	w	2016-07-28	Lumb	2001	16	s	j	n	n	j	j	12	12	14	6	9	3	8	3	4	8	8	2	7	6	7	9	8	8	9	9	9	2	1	2	2	2	6	2	2	8
I120	44.3753	w	2016-07-29	Lumb	1990	27	n	j	m	j	j	j	10	8	16	7	7	4	10	10	6	10	9	9	9	9	10	10	10	10	10	10	10	5	6	7	10	10	8	10	10	7
I124	30.1671	w	2016-07-29	Lumb	2010	7	n	j	n	n	n	j	13	18	10	8	9	1	10	10	4	10	10	10	10	10	10	10	10	10	10	10	10	0	0	3	7	3	9	3	3	9
I129	19.8274	w	2016-08-04	KS	2014	3	n	j	n	n	j	j	10	11	12	8	9	6	9	3	9	8	3	5	8	8	8	10	10	10	10	10	10	5	6	5	7	7	7	9	9	9
I130	54.611	w	2016-05-08	Cerv	1995	22	s	j	m	n	j	j	15	3	12	3	8	2	0	10	10	10	10	0	0	0	0	10	10	10	10	10	10	0	0	0	0	0	10	0	0	10
I131	75.7918	w	2016-05-08	GKSZ	2013	4	n	n	n	n	n	n	0	3	1	3	3	0	10	1	1	10	1	1	5	4	2	10	10	10	10	10	10	5	5	5	10	10	10	10	10	10
I132	63.811	w	2016-08-09	NP SZ UE	1985	32	n	j	n	n	n	j	2	4	4	8	9	3	3	10	1	10	1	10	0	0	0	2	5	2	10	10	5	0	0	0	6	7	1	10	10	1
I135	32.6247	w	2016-08-10	NP SZ R	2015	2	n	j	n	n	n	j	0	4	0	8	10	5	1	9	1	4	4	10	0	0	0	10	10	7	10	10	10	10	8	6	10	8	9	10	10	10
I136	80.9342	m	2016-08-10	NP SZ UE	1996	21	n	j	n	n	j	n	12	5	10	6	7	2	9	9	5	3	6	6	3	5	5	7	5	7	8	5	6	2	2	2	7	5	7	8	5	8
I137	20.1479	w	2016-08-11	KS	2010	7	n	j	n	n	n	j	9	2	10	8	9	2	5	9	2	8	2	9	2	2	4	9	9	10	9	9	10	4	3	4	5	4	5	9	9	10
I138	72.1726	m	2016-08-15	NP SZ UE	2013	4	s	j	l	n	n	n	6	9	9	6	8	4	1	9	3	7	1	10	1	1	1	4	2	2	6	6	2	1	1	1	1	1	1	1	1	1
I139	70.3726	w	2016-08-18	Lumb	2005	12	n	j	n	n	n	j	2	2	2	7	8	1	0	10	10	10	10	10	0	0	0	5	5	5	0	0	5	0	0	0	0	0	5	0	0	5
				GKSZ	= whole body pain		n = no		n = no depression
				Lumb	= low back pain		s = strong opiods		l = mild depression
				Cerv	= neck pain		w = weak opiods		m = medium depression
				NP SZ UE	= neuropathic pain lower extremity
				NP SZ OE	= neuropathic pain upper extremity
				NP SZ R	= neuropathic pain trunc
				GSSZ	= facial pain
				KS	= headache
